# Supplementary material for: Evaluation of Anatolian Water Buffalo Carcass Weights Based on a Slaughterhouse Data Collection
Source: Animals (Basel). 2024 Feb 24;14(5):710. doi: 10.3390/ani14050710 (PMC10931152; doi:10.3390/ani14050710)
Supplement: Supplementary file 1 [file animals-14-00710-s001.zip]

Archive with 1 entries (1 files):
- animals-2842305-supplementary.pdf
